# Supplementary material for: Activated Dendritic Cell Subsets Characterize Muscle of Inclusion Body Myositis Patients and Correlate with KLRG1+ and TBX21+ CD8+ T cells
Source: medRxiv. 2025 Jun 5:2025.06.04.25328910. Preprint. [Version 1] doi: 10.1101/2025.06.04.25328910 (PMC12155022; doi:10.1101/2025.06.04.25328910)
Supplement: Supplement 3 [file media-3.xlsx]

## Sheet: cDC1_specific_genes_vs_all
Gene	p_val	avg_log2FC	pct.1	pct.2	p_val_adj	Published Marker of:	Sources
AC092723.5	0	9.00707	0.037	0	0
AC035139.2	0	8.92218	0.033	0	0
CLEC9A	0	8.38064	0.379	0.001	0	cDC1	Villani et al. 2017
AC060234.3	0	8.1919	0.28	0.001	0
LINC01724	0	8.14458	0.04	0	0
XCR1	0	8.13395	0.27	0.001	0	cDC1	Villani et al. 2017
PLEKHG4B	0	7.76663	0.23	0.001	0
DNASE1L3	0	7.74404	0.322	0.002	0	cDC1	Villani et al. 2017
TMEM132E	0	7.61733	0.087	0	0
SNX22	0	7.31355	0.172	0.001	0	cDC1	Villani et al. 2017
SLC24A4	0	7.27121	0.668	0.007	0	cDC1	Villani et al. 2017
C10orf105	0	7.24411	0.087	0.001	0
CLEC4C	0	7.15287	0.181	0.001	0
LINC01357	0	7.0771	0.346	0.003	0
LINC02805	0	6.9508	0.073	0.001	0
AC005162.1	0	6.94413	0.066	0.001	0
AC005599.1	0	6.83621	0.205	0.002	0
RS1	0	6.70919	0.049	0.001	0
BX664727.3	0	6.54729	0.32	0.004	0
AL844908.1	0	6.54541	0.085	0.001	0
MIR924HG	0	6.4546	0.576	0.011	0
GCSAM	0	6.40512	0.113	0.001	0	mregDC	Zilionis et al. 2019
GRAMD2A	0	6.21554	0.123	0.002	0
CLNK	0	6.19217	0.864	0.023	0	cDC1	Villani et al. 2017
WDFY4	0	6.08171	0.937	0.046	0	cDC1	Villani et al. 2017
AP003464.1	0	6.05533	0.049	0.001	0
BTLA	0	6.01962	0.332	0.005	0	cDC1, DC2	Villani et al. 2017, Dutertre et al. 2019
AL136317.2	0	5.99239	0.052	0.001	0
RHEX	0	5.98987	0.363	0.007	0
CCDC26	0	5.8962	0.583	0.017	0
ANPEP	0	5.8488	0.551	0.014	0	cDC1	Villani et al. 2017
ADORA2B	0	5.69595	0.162	0.004	0
RAB7B	0	5.62571	0.53	0.017	0	cDC1	Balan et al. 2019
IRF8	0	5.5648	0.732	0.027	0	cDC1	Balan et al. 2019
SMPD3	0	5.53385	0.214	0.006	0
AC008691.1	0	5.53276	0.323	0.01	0
FFAR4	0	5.47679	0.094	0.002	0
AC092384.1	0	5.41042	0.111	0.003	0
AC099560.1	0	5.37342	0.367	0.013	0
MTUS2	0	5.3582	0.188	0.006	0
LINC01356	0	5.16297	0.101	0.003	0
APOBR	0	5.09621	0.141	0.004	0
AL807761.4	0	5.04822	0.273	0.009	0
ZNF366	0	5.04066	0.534	0.021	0	cDC1	Villani et al. 2017
LINC00877	0	5.03988	0.179	0.006	0
RUBCNL	0	5.01333	0.485	0.021	0
LINC01010	0	4.95091	0.19	0.009	0
ST14	0	4.93065	0.13	0.004	0
CBFA2T3	0	4.92456	0.607	0.03	0
CCSER1	0	4.91065	0.915	0.071	0
LPAR5	0	4.85631	0.158	0.006	0
KCNK6	0	4.83184	0.504	0.021	0	cDC1	Villani et al. 2017
PPP4R4	0	4.71801	0.129	0.005	0
C1orf54	0	4.64888	0.478	0.025	0
GNAO1	0	4.62526	0.43	0.021	0
SLAMF7	0	4.58261	0.437	0.021	0	cDC1, DC2+DC3	Villani et al. 2017, Dutertre et al. 2019
AIM2	0	4.57572	0.33	0.016	0
FCHO1	0	4.45926	0.202	0.01	0
CDH2	0	4.43765	0.247	0.011	0
LINC01725	0	4.43386	0.155	0.008	0
CCND1	0	4.32558	0.426	0.028	0	cDC1	Villani et al. 2017
ID2	0	4.28661	0.48	0.031	0	cDC1, mregDC	Villani et al. 2017, Zhang et al. 2019/Zilionis et al. 2019
CPVL	0	4.2855	0.776	0.08	0	cDC1	Villani et al. 2017
VAC14	0	4.24955	0.692	0.064	0	cDC1	Villani et al. 2017
SHTN1	0	4.21846	0.769	0.067	0
SRC	0	4.19708	0.261	0.016	0
NAAA	0	4.16869	0.511	0.039	0
NBEAL2	0	4.16785	0.388	0.024	0
PLCB2	0	4.14451	0.303	0.019	0
P2RY6	0	4.13765	0.372	0.026	0
AC004687.1	0	4.11023	0.377	0.022	0
PAK3	0	3.98518	0.438	0.034	0
LINC01374	0	3.92887	0.376	0.028	0
ENPP1	0	3.89923	0.483	0.042	0	cDC1	Villani et al. 2017
SULF2	0	3.89419	0.591	0.054	0
MYEF2	0	3.83586	0.237	0.017	0
HPS5	0	3.77141	0.426	0.04	0
PPM1H	0	3.70303	0.416	0.038	0
ADGRG6	0	3.65915	0.303	0.023	0
BID	0	3.65515	0.332	0.03	0
TOX	0	3.63785	0.71	0.074	0
ANKDD1A	0	3.63527	0.37	0.038	0
CD226	0	3.60506	0.546	0.057	0
RGS10	0	3.59374	0.43	0.042	0	cDC1	Villani et al. 2017
CCDC126	0	3.56337	0.355	0.037	0
VAV3	0	3.54733	0.687	0.084	0	cDC1, DC2	Villani et al. 2017, Dutertre et al. 2019
UBASH3B	0	3.53168	0.473	0.053	0
PARVG	0	3.52843	0.317	0.028	0
PARM1	0	3.51746	0.376	0.038	0
PTPN22	0	3.50101	0.443	0.042	0
NEDD9	0	3.38763	0.645	0.088	0
CADM1	0	3.38281	0.711	0.117	0	cDC1	Villani et al. 2017
INPP5D	0	3.34354	0.736	0.103	0
CBL	0	3.18528	0.666	0.105	0
PTPRE	0	3.09571	0.71	0.104	0
LRRK2	0	3.08499	0.683	0.123	0
TRERF1	0	3.02032	0.772	0.141	0	cDC1	Villani et al. 2017
PLEKHM3	0	3.01043	0.593	0.115	0
OSBPL3	0	2.78464	0.657	0.128	0	cDC1	Villani et al. 2017
CMIP	0	2.70464	0.732	0.15	0
HDAC9	0	2.68795	0.911	0.319	0	DC2	Duterte et al. 2019
FNBP1	0	2.59315	0.89	0.265	0	cDC1, mregDC	Villani et al. 2017, Zhang et al. 2019/Zilionis et al. 2019
PSTPIP1	4.75434e-306	3.25942	0.28	0.026	1.64762e-301	DC3	Duterte et al. 2019
RGCC	1.58171e-304	3.41599	0.308	0.032	5.48141e-300
DIPK2A	1.58571e-304	3.44053	0.32	0.035	5.49526e-300
ELOVL5	9.37294e-303	2.86103	0.494	0.079	3.24819e-298	cDC1, DC2	Villani et al. 2017, Dutertre et al. 2019
AL590764.1	3.23235e-297	4.13216	0.157	0.009	1.12017e-292
ASAP1	3.50939e-296	2.25299	0.883	0.31	1.21618e-291	cDC1, DC2	Villani et al. 2017, Dutertre et al. 2019
B3GNTL1	8.91342e-295	3.40211	0.29	0.029	3.08895e-290
ACER3	1.86801e-294	2.87246	0.527	0.094	6.47358e-290	DC2	Duterte et al. 2019
NOTCH2	1.76659e-292	2.71147	0.637	0.142	6.12213e-288
GAS7	7.17199e-287	2.24437	0.755	0.194	2.48545e-282
FAM49B	7.64821e-286	2.38903	0.781	0.238	2.65049e-281
AC004593.3	9.76029e-285	6.03671	0.047	0.001	3.38243e-280
GALNT7	7.8106e-284	3.01496	0.428	0.064	2.70676e-279
NUBPL	2.23865e-281	2.61011	0.663	0.158	7.75805e-277
PPT1	7.07267e-278	3.3298	0.297	0.032	2.45103e-273	DC2	Duterte et al. 2019
MARCH10	5.48452e-276	5.45885	0.061	0.001	1.90066e-271
DENND1B	3.23783e-275	2.54455	0.704	0.188	1.12207e-270	cDC1	Villani et al. 2017
NLRC5	1.03248e-271	2.43284	0.635	0.141	3.57806e-267
ADGB	3.10287e-271	5.35222	0.068	0.002	1.0753e-266
IQCE	2.29104e-269	3.46777	0.268	0.027	7.93958e-265
KDM1B	7.83323e-267	3.0648	0.405	0.061	2.71461e-262
CPNE3	2.08425e-261	2.95194	0.424	0.067	7.22298e-257	cDC1	Villani et al. 2017
SEPTIN3	2.65402e-258	6.01364	0.042	0.001	9.19751e-254
AL359915.1	1.87254e-251	4.76921	0.104	0.005	6.48929e-247
CDKL5	9.26861e-240	3.04158	0.36	0.053	3.21204e-235
KIAA1958	1.8845e-235	2.93261	0.39	0.062	6.53074e-231
KIF16B	8.99633e-234	2.53684	0.577	0.137	3.11768e-229	cDC1	Villani et al. 2017
VDR	9.86791e-234	3.76499	0.179	0.014	3.41973e-229
PIK3CB	2.12429e-230	2.33279	0.68	0.199	7.36174e-226	cDC1	Villani et al. 2017
SFT2D2	3.71356e-230	2.82901	0.4	0.066	1.28693e-225
INPP5F	4.41709e-228	2.86871	0.405	0.069	1.53074e-223
PAK1	6.23636e-223	2.33051	0.61	0.156	2.16121e-218	DC2	Duterte et al. 2019
NBPF12	3.30485e-222	2.79347	0.386	0.064	1.1453e-217
MPEG1	3.66085e-219	3.35262	0.219	0.022	1.26867e-214
ST3GAL2	1.41603e-216	2.51148	0.522	0.117	4.90724e-212
PTPN6	1.91144e-206	3.40804	0.183	0.017	6.62411e-202
APBA1	2.78542e-204	2.72375	0.376	0.065	9.65286e-200
STX12	3.3502e-204	2.41729	0.527	0.123	1.16101e-199
FGD6	1.53033e-200	2.75795	0.377	0.066	5.30337e-196
SNX3	3.96958e-199	2.49464	0.503	0.116	1.37566e-194	cDC1	Villani et al. 2017
FAM149A	3.02201e-197	3.84692	0.141	0.011	1.04728e-192
FNIP2	5.60192e-194	2.17026	0.633	0.19	1.94135e-189
DUSP18	1.31567e-192	3.36926	0.202	0.021	4.55944e-188
ACSL5	9.17073e-191	3.05495	0.228	0.027	3.17812e-186
NUP210	1.62133e-190	2.66532	0.344	0.058	5.61874e-186
ZNF516	5.45756e-189	2.39884	0.541	0.142	1.89132e-184
SIGLEC10	4.61418e-186	4.80435	0.061	0.002	1.59905e-181
AUTS2	1.69636e-180	1.64979	0.823	0.35	5.87875e-176	mregDC	Zilionis et al. 2019
NCKAP5	2.09192e-179	2.75122	0.391	0.079	7.24956e-175
PVT1	1.62423e-176	2.16405	0.527	0.135	5.62875e-172
KLHL2	2.21435e-175	2.56436	0.346	0.062	7.67384e-171
PTPN2	2.92834e-173	2.26651	0.517	0.135	1.01482e-168
FAR2	7.03015e-173	2.4917	0.4	0.082	2.4363e-168
ATG3	3.45477e-172	2.80948	0.282	0.043	1.19725e-167
CORO7	5.14453e-172	2.75131	0.296	0.047	1.78284e-167
AC108169.1	5.65559e-170	5.64479	0.031	0.001	1.95994e-165
ERAP2	2.24934e-168	2.53141	0.341	0.062	7.7951e-164
CNN2	1.06795e-166	3.14815	0.205	0.025	3.70098e-162
NSMAF	7.70359e-164	2.44875	0.43	0.099	2.66968e-159
CCDC6	3.09853e-162	2.3475	0.47	0.118	1.0738e-157	DC2	Duterte et al. 2019
LONRF1	2.12751e-161	2.4955	0.376	0.078	7.3729e-157
NFATC2	9.81236e-161	2.08307	0.523	0.142	3.40047e-156
GRAMD4	4.79447e-160	2.6038	0.334	0.063	1.66152e-155
CD48	5.06107e-160	3.18744	0.16	0.016	1.75391e-155	DC2	Duterte et al. 2019
AC005162.3	3.25048e-159	3.32207	0.15	0.014	1.12646e-154
ARPC1B	1.30341e-158	2.46225	0.367	0.075	4.51697e-154
AL118508.1	3.85616e-154	5.22916	0.037	0.001	1.33635e-149
SH3BP4	6.92952e-154	3.07859	0.205	0.027	2.40143e-149
CT69	8.43829e-153	4.49331	0.07	0.003	2.92429e-148
PPM1M	1.48165e-152	3.81056	0.108	0.008	5.13467e-148	cDC1	Villani et al. 2017
AP000462.1	1.50265e-151	3.66453	0.113	0.009	5.20745e-147
SOGA1	2.19612e-149	2.55306	0.323	0.062	7.61065e-145
STX3	7.35842e-149	2.79468	0.24	0.036	2.55006e-144	cDC1	Villani et al. 2017
AC069368.2	1.07171e-148	4.81995	0.056	0.002	3.714e-144
ATG16L1	1.59128e-147	2.64165	0.283	0.049	5.51459e-143
LRBA	2.52905e-147	1.75505	0.717	0.307	8.76441e-143
PRKCZ	1.57493e-146	3.21579	0.143	0.014	5.45792e-142
DSE	1.70032e-146	2.24058	0.48	0.134	5.89245e-142	cDC1	Villani et al. 2017
WARS	2.61696e-145	2.02874	0.454	0.115	9.06909e-141
TRABD	9.89205e-145	2.73495	0.25	0.04	3.42809e-140
S100B	2.95605e-142	3.99319	0.078	0.005	1.02442e-137
SHC3	9.11225e-141	3.54469	0.118	0.01	3.15785e-136
FCRL6	1.37485e-139	3.37651	0.097	0.007	4.76453e-135	cDC1	Villani et al. 2017
OXSR1	8.93605e-139	2.14668	0.445	0.117	3.09679e-134
APOL3	1.78336e-138	2.44638	0.318	0.064	6.18023e-134	cDC1	Villani et al. 2017
SDK1	5.30292e-138	1.95513	0.543	0.17	1.83773e-133
TMEM229B	1.49626e-136	3.54484	0.13	0.013	5.18527e-132
DPP4	5.87166e-136	2.74344	0.198	0.027	2.03482e-131	cDC1	Villani et al. 2017
NCALD	1.96864e-135	1.61724	0.708	0.284	6.82231e-131	cDC1	Villani et al. 2017
TJP2	1.96943e-135	2.4981	0.278	0.051	6.82506e-131
FAM53A	3.8187e-133	3.61344	0.118	0.011	1.32337e-128
PDE1B	4.52978e-132	3.68915	0.103	0.008	1.5698e-127
FARS2	1.26453e-131	1.75657	0.652	0.261	4.38222e-127	DC2	Duterte et al. 2019
AC116362.1	1.39359e-127	3.73743	0.108	0.009	4.82948e-123
ENO4	1.80285e-126	3.80829	0.09	0.007	6.24777e-122
LINC00298	1.34104e-123	4.93022	0.033	0.001	4.64738e-119
TPMT	1.88758e-123	2.96851	0.174	0.024	6.54141e-119
AP1G2	3.19077e-122	3.34411	0.129	0.014	1.10576e-117
FBXO17	3.23548e-121	2.79079	0.2	0.031	1.12126e-116
MAP4K1	1.95203e-119	2.53832	0.245	0.044	6.76478e-115
FAM160A2	3.04262e-118	2.90982	0.19	0.029	1.05442e-113	cDC1	Villani et al. 2017
PTK2	1.0678e-115	1.52384	0.73	0.383	3.70046e-111	cDC1	Villani et al. 2017
HTT	2.11435e-115	1.77042	0.544	0.192	7.32727e-111
NBPF11	5.23767e-112	2.39653	0.264	0.053	1.81511e-107
RGS12	6.67789e-112	2.23419	0.339	0.083	2.31422e-107
MFSD2A	3.1459e-111	4.33882	0.057	0.003	1.09021e-106
WDR47	4.29041e-111	2.47938	0.252	0.049	1.48684e-106
TNFSF11	1.43897e-110	5.48922	0.026	0.001	4.98674e-106
B4GALT4	2.35731e-109	3.05333	0.137	0.017	8.16925e-105
NR1H2	1.00311e-105	2.73516	0.181	0.029	3.47627e-101
MTHFD1L	3.03833e-104	2.27283	0.289	0.065	1.05293e-99
AP3D1	1.50599e-103	2.08888	0.362	0.098	5.21899e-99
IRAK2	9.80908e-98	2.50796	0.238	0.05	3.39933e-93
SCARF1	1.4579e-97	2.89581	0.167	0.026	5.05237e-93	cDC1	Villani et al. 2017
OSBP2	3.20927e-97	2.10252	0.306	0.076	1.11217e-92
TPM4	6.51383e-97	1.84577	0.393	0.116	2.25737e-92
PTDSS1	2.38974e-96	2.43794	0.2	0.036	8.28165e-92
RAB7A	5.21754e-96	1.44367	0.657	0.312	1.80814e-91
ZNF711	4.09465e-94	3.75639	0.078	0.007	1.419e-89
FMNL2	9.1857e-94	1.29072	0.722	0.383	3.18331e-89
CAMK2D	1.52278e-93	1.14061	0.819	0.517	5.2772e-89	cDC1	Villani et al. 2017
RAI1	2.38055e-93	2.06012	0.29	0.071	8.24979e-89
ABHD6	5.30946e-93	2.70878	0.163	0.026	1.83999e-88
ANKRD20A1	9.57854e-93	4.28019	0.042	0.002	3.31944e-88
CHD6	3.85182e-92	1.62601	0.536	0.217	1.33485e-87
KCND3	6.29096e-92	2.08053	0.308	0.08	2.18013e-87
AGFG2	1.55618e-91	2.87514	0.132	0.018	5.39293e-87
AL137856.1	5.37698e-91	3.44714	0.077	0.007	1.86339e-86
RAB32	7.79428e-91	3.05993	0.125	0.017	2.70111e-86
AP3M2	1.96546e-90	2.63074	0.176	0.03	6.8113e-86
SP1	5.80529e-89	1.93304	0.327	0.089	2.01182e-84
LINC02149	1.39198e-88	4.36931	0.035	0.002	4.82389e-84
SMO	7.56576e-87	2.87734	0.141	0.021	2.62191e-82
LYRM4	2.62818e-84	2.03837	0.315	0.089	9.10797e-80
ZNF789	1.83564e-83	2.2628	0.212	0.045	6.36141e-79
VCPIP1	1.98717e-81	2.19495	0.238	0.056	6.88655e-77
LINC01001	5.84044e-80	3.18573	0.082	0.008	2.024e-75
LARP4B	1.94997e-79	1.41778	0.558	0.246	6.75761e-75
WDR41	5.64372e-78	1.87029	0.32	0.094	1.95583e-73
EIPR1	6.11673e-78	2.07515	0.224	0.051	2.11975e-73
SPNS1	5.66626e-76	2.60185	0.143	0.024	1.96364e-71	DC2	Duterte et al. 2019
TSPOAP1	2.94227e-74	2.57022	0.122	0.018	1.01964e-69
CKAP2	2.0195e-73	2.70938	0.125	0.02	6.99857e-69
ZNF707	1.02584e-72	3.2147	0.083	0.01	3.55506e-68
INF2	6.86504e-72	2.35276	0.167	0.033	2.37908e-67	cDC1	Villani et al. 2017
NFATC2IP	8.58394e-72	1.75517	0.334	0.106	2.97476e-67
ANKRD24	1.55109e-71	3.06105	0.099	0.013	5.37531e-67
COL26A1	2.68626e-70	3.73114	0.059	0.005	9.30923e-66
ENPP3	4.68709e-68	3.44222	0.063	0.006	1.62431e-63
MPP3	7.37071e-68	3.24837	0.078	0.009	2.55432e-63
DCLK2	9.14418e-67	2.18646	0.176	0.038	3.16891e-62
CLCN4	1.22199e-66	2.11983	0.223	0.057	4.23481e-62
SH3BP5	4.57727e-66	1.72023	0.325	0.106	1.58625e-61
SAMD12-AS1	1.67287e-65	3.9117	0.042	0.003	5.79733e-61
FAM157C	9.05076e-65	2.26847	0.165	0.035	3.13654e-60
ZNF487	1.03121e-64	2.48511	0.139	0.026	3.57366e-60
MAP3K4	2.11617e-64	1.68054	0.37	0.135	7.33359e-60
HMOX2	3.52549e-64	2.16193	0.193	0.046	1.22176e-59
CUX1	3.67296e-64	1.00724	0.708	0.416	1.27286e-59
RMI2	1.9351e-63	3.21404	0.064	0.007	6.7061e-59
SGK1	2.72696e-63	1.94015	0.261	0.077	9.45027e-59	DC3	Duterte et al. 2019
ARID3B	3.9007e-63	2.17215	0.167	0.036	1.35179e-58
CCDC122	1.0344e-62	2.16029	0.16	0.033	3.58471e-58
MYCL	1.12874e-62	3.89637	0.037	0.002	3.91164e-58
GRHL1	1.19551e-60	3.09706	0.07	0.008	4.14303e-56
THEM4	2.20581e-60	1.81377	0.266	0.081	7.64425e-56	DC3	Duterte et al. 2019
NPAS2	2.61411e-60	2.00477	0.228	0.063	9.05921e-56
DOP1A	1.21324e-58	1.43624	0.4	0.159	4.20448e-54
IREB2	3.72683e-58	1.57567	0.35	0.129	1.29153e-53
ZDHHC17	4.70574e-58	1.45264	0.412	0.171	1.63078e-53	DC2+DC3	Duterte et al. 2019
MFSD14B	3.57096e-55	1.77402	0.275	0.09	1.23752e-50
STK31	5.5542e-55	3.61749	0.042	0.003	1.92481e-50
TMEM260	2.77677e-54	1.63492	0.287	0.096	9.6229e-50
AC105285.1	6.17735e-54	2.93301	0.077	0.01	2.14076e-49
TMEM14A	3.05197e-53	2.8788	0.071	0.009	1.05766e-48	cDC1	Villani et al. 2017
SLC1A5	4.42268e-52	2.87561	0.077	0.011	1.53268e-47
ZNF462	1.81075e-51	1.33616	0.397	0.167	6.27515e-47
EGR3	4.66678e-50	2.83302	0.078	0.012	1.61727e-45
LDLRAD2	2.73101e-49	3.49324	0.042	0.004	9.4643e-45
DBN1	5.25249e-49	2.32298	0.125	0.026	1.82025e-44
PRORP	1.7041e-48	1.55609	0.273	0.094	5.90557e-44
KAT2B	2.44861e-48	1.28788	0.428	0.195	8.48567e-44
FAM221A	6.49873e-48	2.82411	0.068	0.009	2.25213e-43
AL133410.1	8.38141e-48	2.95288	0.068	0.009	2.90458e-43
AL136985.3	3.41128e-46	3.07419	0.047	0.005	1.18218e-41
RPRD1A	1.76229e-45	1.39024	0.329	0.131	6.10722e-41
AC040168.1	1.97916e-45	2.71794	0.061	0.008	6.85876e-41
INCENP	1.75517e-42	2.61105	0.078	0.013	6.08256e-38
PACS2	2.14249e-42	1.46144	0.283	0.108	7.4248e-38
EIF4G3	2.64021e-42	0.843525	0.671	0.442	9.14965e-38
STX18	6.70996e-42	1.44373	0.289	0.112	2.32534e-37
GCLC	8.57224e-42	1.85704	0.207	0.067	2.97071e-37
MED12L	1.10441e-41	1.79343	0.15	0.039	3.82734e-37
MTDH	1.7834e-41	1.03165	0.511	0.274	6.18039e-37
CLASP2	6.23276e-41	0.939942	0.567	0.32	2.15996e-36
DUSP2	8.83663e-41	2.85638	0.057	0.008	3.06233e-36	cDC1	Villani et al. 2017
BMERB1	2.89373e-40	1.32725	0.348	0.154	1.00282e-35
ASTL	3.71178e-40	4.39683	0.021	0.001	1.28632e-35
TARBP1	3.76289e-40	1.42173	0.306	0.126	1.30403e-35
FZD3	4.43168e-40	2.36187	0.096	0.019	1.5358e-35
CUEDC1	8.87365e-39	1.23928	0.36	0.164	3.07516e-34
KATNA1	4.73603e-38	1.6813	0.183	0.057	1.64127e-33
RAB15	5.94825e-38	2.47825	0.078	0.014	2.06137e-33
LINC00862	7.50145e-38	2.15744	0.113	0.027	2.59963e-33
KIF18B	9.08321e-38	3.38199	0.037	0.004	3.14779e-33
SMIM20	2.81172e-37	2.03657	0.13	0.034	9.74403e-33
SLC4A3	3.39118e-37	3.40249	0.035	0.003	1.17521e-32	DC3	Duterte et al. 2019
FGFR1OP	2.78705e-35	1.65723	0.183	0.06	9.65852e-31
PIGZ	5.90581e-35	1.9903	0.125	0.033	2.04666e-30
BCL6	7.22132e-35	0.869376	0.515	0.289	2.50255e-30	cDC1	Villani et al. 2017
TMTC4	9.50507e-35	1.98386	0.108	0.026	3.29398e-30
MYO9A	1.00767e-34	0.844088	0.593	0.383	3.49208e-30
BTBD19	1.13318e-34	2.53714	0.071	0.013	3.92705e-30
CAMK2G	6.89602e-34	1.15774	0.348	0.164	2.38982e-29
PPM1J	1.49675e-33	2.46263	0.073	0.014	5.18699e-29
LMTK2	3.37565e-33	1.2754	0.252	0.1	1.16983e-28
PRELID2	4.00308e-33	1.48572	0.2	0.071	1.38727e-28	cDC1	Villani et al. 2017
OSBPL8	5.98178e-32	0.873575	0.503	0.291	2.07299e-27
PKP2	8.79848e-32	2.35259	0.075	0.015	3.04911e-27
ATP1A1	2.14625e-31	1.50657	0.21	0.08	7.43782e-27
DYSF	2.44524e-31	0.947476	0.435	0.236	8.47399e-27
NAA40	2.53352e-31	1.85913	0.12	0.033	8.77992e-27
CST3	2.05581e-30	1.25619	0.397	0.214	7.1244e-26	DC2	Duterte et al. 2019
FAM20B	1.45592e-29	1.53611	0.17	0.059	5.04548e-25
ZNF586	1.26977e-28	1.2119	0.287	0.132	4.4004e-24
JMJD1C	2.46229e-28	0.505493	0.774	0.579	8.53308e-24
HPS4	2.65609e-28	1.60606	0.155	0.052	9.20469e-24
C7orf50	2.44388e-27	1.45593	0.176	0.064	8.46928e-23
REC8	2.88527e-27	2.95871	0.043	0.007	9.99892e-23
AC013287.1	3.73656e-27	1.99829	0.068	0.014	1.29491e-22
LSM14A	4.83777e-26	0.842047	0.443	0.255	1.67653e-21
IDH3A	1.0597e-25	1.46904	0.174	0.066	3.67238e-21
AC022387.2	1.76252e-21	3.52426	0.023	0.003	6.10803e-17
DLG1	2.68198e-21	0.755594	0.485	0.316	9.2944e-17
CNGB3	3.46024e-20	2.97639	0.033	0.005	1.19914e-15
PSMA6	3.93525e-20	1.02735	0.235	0.113	1.36376e-15	DC2	Duterte et al. 2019
REEP3	2.87222e-19	0.956184	0.278	0.146	9.95369e-15
SH3RF2	3.89234e-19	0.865404	0.247	0.121	1.34889e-14
MAP2K6	6.13646e-19	1.04128	0.271	0.146	2.12659e-14
RICTOR	1.0732e-18	0.64329	0.504	0.337	3.71917e-14
TMEM50B	2.08479e-18	1.28459	0.174	0.077	7.22484e-14
CSNK2A1	5.7373e-18	0.938641	0.299	0.168	1.98826e-13
RAVER2	4.49468e-17	1.33334	0.141	0.059	1.55763e-12
SLC25A17	1.00962e-16	1.1561	0.191	0.092	3.49885e-12
AC106793.1	7.12899e-16	1.68095	0.071	0.022	2.47055e-11
MCFD2	7.73716e-16	1.28456	0.123	0.05	2.68131e-11
PUS10	3.99914e-15	1.25414	0.127	0.053	1.3859e-10
SLC35E4	1.08009e-14	1.47913	0.103	0.04	3.74305e-10
C4orf45	3.69162e-14	2.29537	0.038	0.009	1.27933e-09
TWSG1	4.6103e-14	1.35546	0.122	0.052	1.5977e-09
PGAP1	1.63634e-13	1.27667	0.12	0.052	5.67072e-09
FBXO34	2.02335e-13	0.612707	0.398	0.27	7.01192e-09
WDR3	1.32458e-12	1.65981	0.077	0.028	4.59033e-08
TMEM43	3.08551e-12	1.2233	0.134	0.064	1.06928e-07
LINC01184	8.14152e-12	0.624024	0.283	0.172	2.82144e-07
NDUFS4	3.25166e-09	0.64578	0.303	0.207	0.000112686
DMC1	1.11335e-08	2.25231	0.023	0.005	0.000385832

## Sheet: cDC2_specific_genes_vs_all
Gene	p_val	avg_log2FC	pct.1	pct.2	p_val_adj	Published Marker of:	Sources
CD1C	0	9.72221	0.996	0.001	0	DC2+DC3	Villani et al. 2017/Dutertre et al. 2019
CD1A	0	7.69083	0.036	0	0
AL138899.1	0	7.44458	0.188	0.001	0
IL1R2	0	6.85797	0.336	0.004	0
CD1E	0	6.51453	0.116	0.001	0	DC2	Villani et al. 2017/Dutertre et al. 2019
ACPP	0	5.12161	0.202	0.006	0
SEZ6L	0	5.07327	0.22	0.007	0
AC133065.1	0	5.04992	0.238	0.007	0
ITGAX	0	5.02577	0.671	0.026	0
FCN1	0	4.91488	0.249	0.01	0	DC2+DC3	Dutertre et al. 2019/Villani et al. 2017
AL034397.3	0	4.90623	0.256	0.009	0
CLEC10A	0	4.80646	0.437	0.017	0	DC2+DC3	Villani et al. 2017
RTN1	0	4.70884	0.895	0.057	0
ZNF804A	0	4.5698	0.477	0.021	0
JAML	0	4.35129	0.606	0.032	0
AC090559.1	0	4.34586	0.292	0.015	0
FCGR2B	0	4.27208	0.354	0.019	0	DC2	Villani et al. 2017
FPR3	0	4.16538	0.606	0.038	0
ENTPD1	0	4.0246	0.657	0.052	0	DC2	Villani et al. 2017
CD86	0	4.00275	0.455	0.03	0
CIITA	0	3.98242	0.852	0.078	0	DC3	Dutertre et al. 2019
ITGAM	0	3.9413	0.469	0.033	0	DC3	Dutertre et al. 2019
SPI1	0	3.85302	0.477	0.035	0
SNX10	0	3.75379	0.498	0.04	0
SYK	0	3.72229	0.744	0.061	0
MS4A6A	0	3.65083	0.726	0.066	0
SLC8A1	0	3.41621	0.931	0.15	0
MYO1F	0	3.21049	0.78	0.091	0
HLA-DQB1	2.76e-302	3.40385	0.57	0.056	9.57e-298	cDC1	Villani et al. 2017
CYP2S1	1.03e-296	5.39618	0.119	0.003	3.58e-292
HLA-DQA1	2.16e-296	3.17498	0.682	0.081	7.48e-292
AOAH	3.52e-294	3.02767	0.791	0.111	1.22e-289	DC3	Villani et al. 2017
HLA-DMB	9.74e-293	3.58237	0.462	0.038	3.38e-288
MARCH1	2.59e-273	2.92831	0.74	0.103	8.99e-269
CLEC4F	7.05e-271	6.34186	0.079	0.001	2.44e-266
VSIG4	3.03e-268	4.02344	0.314	0.02	1.05e-263
EMILIN2	2.31e-265	3.40305	0.484	0.045	8.01e-261
CDCP1	5.49e-259	4.29191	0.253	0.013	1.9e-254
SMAP2	8.37e-255	2.98347	0.715	0.103	2.9e-250
PTPRO	8.53e-253	3.7566	0.3	0.019	2.96e-248
HLA-DRB5	4.11e-239	3.54865	0.401	0.035	1.42e-234
DOCK8	7.84e-239	2.80061	0.841	0.157	2.72e-234
SCIMP	2.01e-234	3.80461	0.318	0.023	6.97e-230
HLA-DRB1	3.64e-232	2.82417	0.773	0.132	1.26e-227
KCNQ1	1.47e-226	3.26966	0.477	0.051	5.08e-222
NOD2	1.41e-224	4.35185	0.209	0.011	4.88e-220	DC2+DC3	Villani et al. 2017
LST1	3.71e-219	3.84217	0.26	0.016	1.29e-214
WDR49	2.02e-218	3.97591	0.278	0.019	7.01e-214
ANKRD22	1.56e-217	4.49188	0.17	0.007	5.42e-213
TNFSF13B	6.29e-209	3.11624	0.502	0.06	2.18e-204
AC009093.2	1.1e-201	3.18035	0.527	0.07	3.82e-197
FCER1A	4.63e-195	5.23624	0.076	0.002	1.61e-190	DC2+DC3	Villani et al. 2017/Dutertre et al. 2019
DISC1	1.1e-189	2.60688	0.747	0.147	3.8e-185
PRAM1	2.79e-183	4.30811	0.166	0.008	9.69e-179
SLC8A1-AS1	1.24e-181	4.00339	0.209	0.013	4.31e-177
MNDA	7.23e-176	3.79662	0.253	0.019	2.51e-171	DC3	Villani et al. 2017
CD1D	3.39e-175	5.04225	0.087	0.002	1.18e-170	DC2+DC3	Villani et al. 2017
PLAUR	9.43e-171	3.78216	0.271	0.022	3.27e-166
FBP1	3.73e-170	3.83017	0.209	0.014	1.29e-165
HLA-DMA	3.93e-166	2.90863	0.448	0.058	1.36e-161
CXorf21	7.85e-166	4.26248	0.162	0.009	2.72e-161
LILRB3	1.2e-165	4.1679	0.173	0.01	4.17e-161
LINC01684	1.31e-163	3.35906	0.318	0.031	4.54e-159
ITGB2	1.27e-162	2.88427	0.401	0.048	4.41e-158
TSPAN32	1.97e-161	4.20079	0.144	0.007	6.83e-157
IL17RA	1.95e-158	3.02399	0.394	0.048	6.76e-154
STK17B	4.4e-149	2.61446	0.57	0.103	1.52e-144	DC2	Dutertre et al. 2019
LINC01504	5.52e-149	3.37482	0.296	0.03	1.91e-144
FAM117B	2.77e-146	2.98282	0.455	0.068	9.59e-142	DC2	Dutertre et al. 2019
AHR	7.58e-146	2.79221	0.502	0.083	2.63e-141
MAML3	1.77e-144	2.31681	0.726	0.172	6.14e-140
LYZ	1.86e-142	2.53699	0.505	0.081	6.45e-138	DC3	Villani et al. 2017
GLIPR1	2.07e-142	3.28005	0.296	0.031	7.18e-138
PLEKHO1	1.26e-139	2.61124	0.484	0.077	4.37e-135
MIR181A1HG	1.46e-139	2.98691	0.383	0.051	5.06e-135
ADGRE2	5.74e-139	3.785	0.184	0.013	1.99e-134
PLBD1	1.01e-138	3.3731	0.256	0.024	3.51e-134	DC3	Villani et al. 2017
AL356056.2	2.97e-135	3.68397	0.202	0.016	1.03e-130
SNX8	1.1e-134	2.85877	0.44	0.068	3.8e-130
S100Z	1.23e-132	4.29466	0.116	0.005	4.26e-128
LINC00278	9.75e-129	2.90738	0.383	0.054	3.38e-124
TBC1D22A	4.78e-124	2.05517	0.816	0.272	1.65e-119
FCER1G	1.04e-121	3.42251	0.206	0.018	3.6e-117
NLRC4	2.1e-121	3.62482	0.184	0.014	7.28e-117
GNAQ	3.63e-119	1.95949	0.827	0.287	1.26e-114
KCNAB2	3.22e-115	2.61738	0.357	0.051	1.12e-110
FAM102B	8.61e-115	2.54233	0.408	0.066	2.98e-110
MICAL2	2.19e-114	2.68133	0.383	0.059	7.59e-110	DC3	Villani et al. 2017
JAK2	2.38e-114	2.03874	0.812	0.276	8.25e-110
FO393401.1	2.23e-113	3.12293	0.217	0.021	7.73e-109
SLC46A2	1.17e-111	5.6606	0.047	0.001	4.06e-107
RCC2	1.63e-110	2.94425	0.303	0.04	5.63e-106
VSIR	7.47e-110	2.75042	0.321	0.044	2.59e-105
RPGRIP1	3.23e-107	4.27357	0.087	0.004	1.12e-102
FLVCR2	5.65e-106	2.81701	0.289	0.037	1.96e-101
ARHGAP27	3.27e-102	3.12247	0.238	0.027	1.13e-97
AC007285.1	6.88e-102	3.90264	0.123	0.008	2.39e-97
NIBAN2	2.88e-100	2.86905	0.264	0.033	9.97e-96
USP3	8.29e-100	2.10446	0.65	0.184	2.87e-95
ARHGAP26	2.94e-98	1.78244	0.798	0.274	1.02e-93
LRRC8C	1.88e-95	2.36264	0.415	0.078	6.5e-91
LPCAT2	4.47e-95	2.64658	0.361	0.062	1.55e-90
TET2	6.5e-94	1.96104	0.671	0.197	2.25e-89
GPCPD1	5.31e-93	2.16521	0.545	0.134	1.84e-88
H2AFY	8.27e-92	2.13424	0.516	0.12	2.87e-87
PACC1	5.09e-90	3.31041	0.177	0.017	1.76e-85
CSGALNACT2	1.03e-87	2.2746	0.426	0.088	3.57e-83
AGTPBP1	1.37e-86	1.93882	0.57	0.148	4.74e-82
MYOF	3.53e-86	1.96768	0.57	0.151	1.22e-81
RUFY4	2.26e-85	4.25352	0.094	0.006	7.85e-81
RNF175	3.35e-84	4.90732	0.058	0.002	1.16e-79
IFNGR1	1.38e-83	2.1963	0.422	0.089	4.78e-79
TTC7A	3.62e-82	2.03205	0.516	0.129	1.25e-77
GMFG	4.57e-82	2.80632	0.213	0.026	1.58e-77
GALM	1.26e-81	2.3931	0.397	0.083	4.38e-77
TGFB1	2.66e-81	2.32414	0.412	0.088	9.22e-77
AC007384.1	1.14e-80	2.69584	0.282	0.045	3.97e-76
AC134312.5	7.54e-80	5.77216	0.025	0	2.61e-75
MTMR14	5.14e-79	2.36182	0.361	0.07	1.78e-74
NFE2L3	8.15e-78	3.06608	0.199	0.024	2.83e-73
HOTAIRM1	4.43e-77	3.03317	0.177	0.02	1.54e-72
IPCEF1	3.58e-76	2.82993	0.224	0.031	1.24e-71
STK38L	4.72e-76	2.25304	0.379	0.079	1.64e-71
SGK3	2.95e-75	1.8068	0.625	0.2	1.02e-70
XYLT1	4.66e-75	1.95129	0.466	0.113	1.61e-70
SPOPL	7.39e-75	2.30326	0.372	0.078	2.56e-70
LAT2	1.78e-73	2.81071	0.217	0.03	6.16e-69	DC3	Villani et al. 2017
AL365273.2	1.92e-73	5.27284	0.036	0.001	6.64e-69
PLEK2	9.13e-73	5.48971	0.029	0.001	3.16e-68
CC2D2B	2.04e-71	2.96097	0.199	0.026	7.06e-67
HEATR5B	1.93e-70	1.97766	0.491	0.132	6.67e-66
CCND2	2.28e-69	2.40702	0.271	0.046	7.89e-65
C11orf21	2.8e-69	4.52815	0.058	0.003	9.7e-65
STK38	6.91e-69	1.94667	0.498	0.138	2.39e-64
FAR1	5.69e-67	1.82714	0.531	0.157	1.97e-62
MOB3B	6.86e-66	2.06133	0.397	0.095	2.38e-61
IQSEC2	1.86e-65	2.55341	0.256	0.044	6.46e-61
HTR7	2.66e-64	3.28699	0.141	0.015	9.21e-60
DPYD	5.08e-64	1.22906	0.856	0.467	1.76e-59
CDK19	6.34e-64	1.86579	0.498	0.146	2.2e-59
KCNMB1	1.59e-63	3.46793	0.097	0.008	5.51e-59
UBE2W	6.43e-63	1.76944	0.549	0.175	2.23e-58
NUMB	7.61e-63	1.57546	0.657	0.244	2.64e-58
AP3B1	1.1e-62	1.65122	0.617	0.22	3.8e-58
C12orf45	4.92e-62	2.84262	0.191	0.028	1.7e-57
SERPINB8	1.32e-61	3.58657	0.097	0.008	4.56e-57
IL27RA	2.8e-61	2.97918	0.141	0.016	9.7e-57	DC3	Villani et al. 2017
PHACTR2	6.61e-61	1.50832	0.606	0.206	2.29e-56
AC138512.1	3.33e-60	4.28688	0.058	0.003	1.15e-55
PICALM	7.04e-60	1.40179	0.773	0.392	2.44e-55
TMEM71	7.87e-60	2.83092	0.137	0.015	2.73e-55
RUNX2	9.67e-59	2.06646	0.332	0.075	3.35e-54
COP1	4.16e-58	1.41037	0.722	0.307	1.44e-53
SGMS2	6.62e-57	2.41142	0.238	0.043	2.3e-52
DNMT1	7.54e-57	2.16797	0.318	0.071	2.61e-52
RNF24	2.99e-56	2.21369	0.274	0.055	1.04e-51
MAPKAP1	1.03e-54	1.49841	0.625	0.236	3.57e-50
LINC02185	6.19e-52	3.49938	0.083	0.007	2.15e-47
RNF166	1.06e-51	2.77006	0.17	0.026	3.69e-47
RELL2	1.25e-51	4.3322	0.043	0.002	4.34e-47
MSRA	2.16e-51	1.88347	0.394	0.111	7.5e-47
MEGF9	5.87e-51	1.99232	0.332	0.083	2.03e-46
MARS	1.84e-50	2.03121	0.296	0.068	6.39e-46
PTPN9	1.3e-49	1.83914	0.397	0.114	4.51e-45	DC3	Dutertre et al. 2019
ZNF652	1.56e-49	1.70175	0.462	0.147	5.4e-45
NRGN	2.2e-49	3.75467	0.054	0.003	7.61e-45
AL157402.2	4.7e-49	3.73434	0.051	0.003	1.63e-44
HECA	4.12e-48	2.01762	0.303	0.074	1.43e-43
CHD1	5.39e-48	1.74926	0.491	0.172	1.87e-43
COX10-AS1	3.6e-47	2.09336	0.321	0.084	1.25e-42
BRWD3	3.28e-46	1.80129	0.365	0.103	1.14e-41
ZNF618	6.04e-46	2.05256	0.296	0.073	2.09e-41
RPS6KA5	2.21e-44	1.47535	0.495	0.173	7.65e-40
ITPRIPL2	3.09e-44	2.10289	0.238	0.051	1.07e-39
LTB4R	1.8e-43	2.9861	0.116	0.015	6.24e-39
SLC25A19	2.17e-43	3.0573	0.101	0.012	7.52e-39
AP1S2	2.84e-43	1.69271	0.408	0.129	9.83e-39	DC2	Dutertre et al. 2019
DZIP1L	7.14e-43	2.59616	0.144	0.022	2.47e-38
GPAT3	1.78e-42	1.86173	0.39	0.125	6.18e-38
SIRT1	1.76e-41	1.93193	0.289	0.075	6.11e-37
PEAK3	9.16e-41	3.52173	0.058	0.004	3.18e-36
HIVEP3	3.95e-40	1.54119	0.455	0.164	1.37e-35
CNOT8	1.32e-38	2.31796	0.206	0.045	4.59e-34
PDE4A	1.59e-38	1.94899	0.249	0.061	5.53e-34
ENTPD1-AS1	2e-38	1.37721	0.466	0.169	6.95e-34
PPP4R3A	2.25e-38	1.47638	0.444	0.157	7.79e-34
CERK	3.46e-38	1.88017	0.249	0.061	1.2e-33
MSH5	1.22e-37	2.50741	0.141	0.023	4.22e-33
ADAM17	2.92e-35	1.43807	0.426	0.154	1.01e-30
MFNG	8.7e-35	3.14725	0.072	0.008	3.01e-30
LMO2	1.01e-34	2.3569	0.126	0.021	3.49e-30
CTLA4	2.93e-34	3.42107	0.065	0.006	1.02e-29
SLC39A10	1.13e-33	1.87767	0.26	0.072	3.92e-29
CX3CR1	1.32e-32	3.24526	0.054	0.005	4.56e-28
TBC1D1	9.1e-32	1.22024	0.495	0.209	3.15e-27
AC009093.8	2.49e-31	4.75017	0.022	0.001	8.64e-27
ARHGEF6	3.9e-30	1.31271	0.394	0.146	1.35e-25
SLC12A6	6.3e-30	1.54417	0.325	0.11	2.18e-25
HGSNAT	1.81e-29	1.45208	0.386	0.148	6.28e-25
DSN1	1.72e-28	2.66965	0.097	0.015	5.95e-24
CA5B	2.56e-28	1.54436	0.264	0.08	8.87e-24
PPARGC1B	1.29e-27	1.35868	0.372	0.142	4.47e-23
USP15	1.39e-27	0.962528	0.661	0.37	4.83e-23
SCAF4	5.2e-27	1.40486	0.3	0.1	1.8e-22
ZNF577	3.72e-26	1.89536	0.173	0.043	1.29e-21
AC105052.4	4.22e-26	0.942935	0.574	0.266	1.46e-21
PSTPIP2	1.8e-25	1.35472	0.307	0.108	6.25e-21
TAF1B	3.61e-25	1.67007	0.217	0.063	1.25e-20
GBP2	6.44e-25	1.38555	0.329	0.124	2.23e-20
UBAC2	1.44e-24	1.00326	0.563	0.292	4.99e-20
KDM3B	2.46e-24	1.10034	0.444	0.196	8.52e-20
MAP3K2	3.29e-23	0.959023	0.549	0.277	1.14e-18
RBM33	7.21e-22	0.968076	0.484	0.229	2.5e-17
CAPN2	5.98e-21	1.25257	0.325	0.132	2.07e-16
ADSS	1.24e-18	1.53889	0.195	0.064	4.29e-14
UBTD2	1.29e-18	1.49535	0.235	0.086	4.46e-14
PPP1CB	2.17e-18	1.08984	0.412	0.207	7.53e-14
SPOP	3.24e-18	0.930057	0.44	0.218	1.12e-13
KCTD20	1.69e-17	1.24979	0.282	0.116	5.84e-13
LIMS1	4.52e-17	0.844361	0.52	0.293	1.57e-12
RPS6KA3	6.84e-17	0.737045	0.563	0.318	2.37e-12
FAM193A	1.71e-16	0.991504	0.404	0.204	5.93e-12
DENR	2.85e-15	1.3589	0.22	0.086	9.89e-11
LINC02752	8.9e-15	3.05884	0.032	0.004	3.09e-10
MIS18A	5.39e-14	3.15352	0.043	0.007	1.87e-09
TSHZ1	3.15e-13	1.13295	0.217	0.089	1.09e-08
PTENP1-AS	5.09e-13	3.31501	0.022	0.002	1.76e-08
R3HDM2	2.25e-12	0.637083	0.592	0.383	7.8e-08
TOMM40L	3.67e-12	2.32539	0.051	0.01	1.27e-07
PRRC2A	3.22e-11	1.32041	0.152	0.058	1.12e-06
AL442003.1	8.6e-11	1.76137	0.076	0.02	2.98e-06
IL1R1	7.87e-10	0.980181	0.26	0.135	2.73e-05
AKAP8L	4.13e-09	0.762409	0.307	0.169	0.000143216
MED14	4.35e-09	0.652152	0.31	0.169	0.000150888
FAM126A	4.49e-09	0.641359	0.354	0.202	0.000155746
ATAD3A	1.13e-08	1.67889	0.065	0.018	0.000391889

## Sheet: mregDC_specific_genes_vs_all
Gene	p_val	avg_log2FC	pct.1	pct.2	p_val_adj	Published Marker of:	Sources
LOR	0	9.11472	0.069	0	0
LAMP3	0	8.91568	0.757	0.003	0	mregDC	Zilionis et al. 2019+Zhang et al. 2019
EHF	0	8.38408	0.18	0.001	0	DC2	Dutertre et al. 2019
LINC01268	0	7.83487	0.164	0.001	0
HMSD	0	7.63574	0.122	0.001	0
CCL22	0	7.38185	0.116	0.001	0	mregDC	Zilionis et al. 2019
C17orf99	0	7.28524	0.127	0.001	0
CCR7	0	7.13961	0.365	0.004	0	mregDC	Zilionis et al. 2019+Zhang et al. 2019
KCNN1	0	7.13684	0.217	0.002	0
ENTHD1	0	6.59194	0.143	0.002	0
ANKRD55	0	6.26539	0.19	0.004	0
EBI3	0	6.2248	0.169	0.003	0	mregDC	Zilionis et al. 2019
CD80	0	6.1298	0.312	0.006	0
GPC5	0	6.00415	0.571	0.015	0
LINC01814	0	5.99311	0.27	0.005	0
KIAA1211	0	5.7567	0.312	0.008	0
FSCN1	0	5.71652	0.439	0.013	0	mregDC	Zilionis et al. 2019+Zhang et al. 2019
WNT5B	0	5.56969	0.64	0.026	0
CD83	0	5.51077	0.757	0.029	0	mregDC	Zilionis et al. 2019+Zhang et al. 2019
LY75	0	5.46123	0.714	0.029	0	mregDC, DC2	Zilionis et al. 2019, Dutertre et al. 2019
CSF2RA	0	5.43442	0.778	0.034	0	mregDC	Zilionis et al. 2019
BIRC3	0	5.26322	0.831	0.042	0	mregDC	Zilionis et al. 2019+Zhang et al. 2019
TNFRSF11A	0	5.25958	0.339	0.012	0
ADAM8	0	5.25607	0.317	0.009	0	DC2	Villani et al. 2017
DAPP1	0	5.2313	0.693	0.03	0	mregDC	Zilionis et al. 2019+Zhang et al. 2019
CSF2RB	0	5.22366	0.36	0.011	0
ARNTL2	0	5.15858	0.481	0.018	0	mregDC	Zilionis et al. 2019
BASP1	0	5.06746	0.635	0.035	0	mregDC, DC2	Zilionis et al. 2019, Dutertre et al. 2019
CD274	0	5.05184	0.386	0.014	0	mregDC	Kvedaraite/Ginhoux 2022
ETV3	0	5.04456	0.487	0.02	0
NFKBID	0	5.02052	0.381	0.015	0
MREG	0	5.00879	0.503	0.022	0	mregDC	Zilionis et al. 2019
TRAF1	0	4.99359	0.577	0.027	0	mregDC	Zilionis et al. 2019
GPR132	0	4.97072	0.487	0.019	0
SINHCAF	0	4.83772	0.476	0.024	0
NOL4L	0	4.60065	0.545	0.03	0	mregDC	Zilionis et al. 2019
ANKRD33B	0	4.35729	0.635	0.048	0
RELB	0	4.31145	0.651	0.049	0
AC008105.3	0	4.28996	0.651	0.048	0
JADE3	4.88938e-303	4.72919	0.37	0.017	1.69441e-298
SLC41A2	8.5398e-299	4.20071	0.64	0.053	2.95947e-294
ACSM3	4.8719e-295	5.15535	0.317	0.013	1.68836e-290
LRRK1	1.3725e-290	4.01467	0.762	0.079	4.75641e-286
SAMSN1	5.4908e-284	4.19554	0.63	0.054	1.90284e-279	mregDC	Zilionis et al. 2019+Zhang et al. 2019
ARHGAP22	3.13992e-273	3.9915	0.693	0.068	1.08814e-268
DUSP5	2.85406e-272	4.96394	0.296	0.012	9.89075e-268	mregDC	Zhang et al. 2019
NPFFR1	3.61845e-269	7.0048	0.079	0.001	1.25397e-264
RASSF4	8.02962e-265	3.72548	0.757	0.084	2.78266e-260	mregDC	Zilionis et al. 2019+Zhang et al. 2019
AC083837.1	5.22414e-264	4.27615	0.487	0.034	1.81042e-259
POGLUT1	1.27566e-257	4.19565	0.508	0.038	4.42079e-253	mregDC, DC2	Zilionis et al. 2019, Dutertre et al. 2019
PLXNC1	2.93587e-247	3.94007	0.714	0.081	1.01742e-242
TSPAN33	8.01947e-247	4.49206	0.339	0.017	2.77915e-242
RASGRF1	2.40226e-245	5.98468	0.132	0.003	8.32504e-241
TREML1	2.08674e-244	6.75014	0.069	0.001	7.2316e-240
ICAM5	1.29827e-236	6.94479	0.069	0.001	4.49916e-232
GRK3	8.68269e-234	3.56661	0.799	0.109	3.00898e-229	mregDC	Zilionis et al. 2019
AP001341.1	2.41373e-232	5.78364	0.164	0.004	8.36477e-228
IL21R	8.57015e-229	4.22249	0.392	0.025	2.96998e-224
SLC22A23	2.52162e-227	3.98424	0.688	0.082	8.73866e-223
AL139379.1	6.28477e-227	7.00576	0.069	0.001	2.17799e-222
KDM2B	2.75647e-226	3.82564	0.868	0.144	9.55256e-222	mregDC	Zilionis et al. 2019
KIF2A	7.43319e-222	3.89038	0.804	0.12	2.57597e-217	mregDC	Zilionis et al. 2019+Zhang et al. 2019
TMCC3	5.37375e-221	3.78161	0.672	0.078	1.86227e-216	mregDC	Zilionis et al. 2019
RAB8B	2.55172e-211	3.68908	0.757	0.108	8.843e-207	mregDC	Zilionis et al. 2019
FBXO27	3.82355e-205	5.39255	0.169	0.005	1.32505e-200
SLC7A11	6.26608e-201	5.19087	0.206	0.008	2.17151e-196
MYB	5.12166e-198	5.78813	0.111	0.002	1.77491e-193
ITGA4	1.376e-197	3.40021	0.635	0.074	4.76852e-193
REL	1.78073e-194	3.70501	0.603	0.07	6.17111e-190
AC092674.1	3.11025e-194	6.08906	0.095	0.002	1.07786e-189
TTYH2	4.98313e-194	3.90689	0.429	0.035	1.7269e-189
NUB1	2.97581e-190	3.68926	0.64	0.081	1.03127e-185	mregDC	Zilionis et al. 2019+Zhang et al. 2019
AC025164.1	5.86194e-190	4.46283	0.243	0.012	2.03145e-185
IL4I1	1.08539e-189	4.66137	0.243	0.012	3.76143e-185	mregDC	Zilionis et al. 2019
TFPI2	2.74376e-186	6.27737	0.09	0.002	9.5085e-182
NABP1	4.0634e-184	3.6976	0.603	0.074	1.40817e-179	mregDC	Zilionis et al. 2019
CHRFAM7A	3.34599e-183	5.3053	0.148	0.005	1.15955e-178
ERICH1	4.59926e-183	3.42165	0.704	0.102	1.59387e-178	mregDC	Zilionis et al. 2019
ADAM12	4.82702e-182	3.71488	0.54	0.059	1.6728e-177
BICDL1	1.14136e-179	3.98782	0.392	0.031	3.9554e-175
DOCK10	2.23002e-177	3.14443	0.862	0.172	7.72814e-173
IL17REL	3.12748e-177	6.01879	0.069	0.001	1.08383e-172
NDE1	1.13181e-175	3.8396	0.524	0.057	3.92228e-171	mregDC	Zilionis et al. 2019
NAV1	6.32292e-170	3.10024	0.794	0.143	2.19121e-165	mregDC, cDC1	Zilionis et al. 2019, Villani et al. 2017
RFTN1	6.54046e-170	3.16087	0.783	0.139	2.2666e-165	mregDC	Zilionis et al. 2019
MGAT3	7.82273e-170	5.14334	0.164	0.006	2.71097e-165
CERS6	1.91302e-169	3.52229	0.825	0.176	6.62956e-165	mregDC	Zilionis et al. 2019
STK4	6.77118e-168	3.13386	0.735	0.12	2.34655e-163	mregDC, DC2	Zilionis et al. 2019+Zhang et al. 2019, Dutertre et al. 2019
LAD1	6.28624e-167	4.74417	0.201	0.009	2.1785e-162	mregDC	Zilionis et al. 2019
GPR157	8.72399e-166	3.63578	0.55	0.067	3.0233e-161	mregDC	Zilionis et al. 2019
TMEM268	1.55181e-165	4.08594	0.349	0.027	5.37779e-161
IL15	7.35746e-162	3.40692	0.693	0.113	2.54973e-157	mregDC	Zilionis et al. 2019
EBF4	1.18124e-155	4.85854	0.175	0.007	4.0936e-151
IL7R	4.28848e-154	3.84076	0.317	0.024	1.48617e-149	mregDC	Zilionis et al. 2019
VOPP1	1.60585e-151	3.07675	0.873	0.215	5.56507e-147	mregDC	Zilionis et al. 2019
CLIC2	2.1867e-148	3.76998	0.392	0.037	7.57801e-144	mregDC, DC2+DC3	Zilionis et al. 2019, Villani et al. 2017+Dutertre et al. 2019
TNFAIP2	3.53034e-147	3.33783	0.683	0.12	1.22344e-142	mregDC	Zilionis et al. 2019
MYO1G	3.84551e-146	3.99685	0.27	0.018	1.33266e-141	mregDC	Zilionis et al. 2019
IL4R	9.15866e-146	3.37122	0.492	0.058	3.17393e-141
ZC3H12D	4.84132e-145	4.08547	0.254	0.016	1.67776e-140
MAP3K14	3.02879e-144	3.25605	0.735	0.149	1.04963e-139
XKR4	4.01434e-144	4.79385	0.122	0.004	1.39117e-139
HIVEP1	4.51819e-144	2.97173	0.751	0.146	1.56578e-139
PALM2-AKAP2	9.5056e-144	2.94637	0.735	0.14	3.29417e-139
MCF2	5.90109e-143	5.42389	0.106	0.003	2.04502e-138
GPR137B	7.05391e-142	3.71391	0.418	0.044	2.44453e-137
PDCD1LG2	1.86503e-141	3.85428	0.323	0.027	6.46327e-137	mregDC	Kvedaraite/Ginhoux 2022
N4BP2L1	9.11464e-140	3.19053	0.593	0.089	3.15868e-135	DC3	Dutertre et al. 2019
CDHR3	3.19921e-138	3.58345	0.423	0.046	1.10869e-133
ELOVL7	3.3559e-138	4.43822	0.185	0.009	1.16299e-133
MAP3K13	8.32995e-138	3.57163	0.508	0.068	2.88675e-133
BMP2K	9.16652e-138	2.90671	0.778	0.167	3.17666e-133	mregDC	Zilionis et al. 2019
UVRAG	1.70454e-137	2.77531	0.899	0.264	5.90707e-133	mregDC	Zilionis et al. 2019
ST3GAL5	1.6863e-136	3.28	0.571	0.086	5.84387e-132
SBNO2	3.48058e-134	3.51281	0.444	0.052	1.2062e-129
ATP11C	1.27002e-133	3.20221	0.577	0.088	4.40126e-129
L3MBTL4	1.66737e-133	3.09276	0.693	0.134	5.77827e-129
BTN2A2	2.01706e-133	3.90356	0.265	0.019	6.99012e-129
AP001059.2	1.10794e-132	6.20782	0.053	0.001	3.83957e-128
ZDHHC18	1.44781e-130	3.77517	0.333	0.031	5.01739e-126	mregDC	Zilionis et al. 2019
DENND5A	1.3466e-129	2.81511	0.746	0.158	4.66665e-125
CDYL2	1.29618e-127	3.74584	0.328	0.03	4.49191e-123
NTN1	7.52764e-127	3.76399	0.381	0.041	2.6087e-122
EPSTI1	7.46244e-124	2.85829	0.683	0.132	2.58611e-119	mregDC	Zilionis et al. 2019
ABHD17C	8.90969e-123	4.47409	0.169	0.009	3.08765e-118
NET1	1.72149e-121	3.61921	0.402	0.047	5.96584e-117	cDC1, DC2	Villani et al. 2017, Dutertre et al. 2019
NEURL3	2.58347e-121	6.40047	0.042	0.001	8.95303e-117
ADAM19	7.89888e-119	3.02342	0.561	0.092	2.73736e-114
SLCO5A1	4.47969e-118	2.69693	0.783	0.199	1.55244e-113
PTPN1	4.53056e-118	2.91735	0.656	0.129	1.57007e-113	mregDC	Zilionis et al. 2019
NR4A3	1.25054e-117	3.31894	0.36	0.038	4.33376e-113
MOB1B	6.64622e-114	3.18427	0.566	0.1	2.30325e-109
ARAP2	5.9489e-113	2.9529	0.577	0.101	2.06159e-108	mregDC	Zilionis et al. 2019
PLEKHG1	1.91522e-112	2.99051	0.524	0.084	6.6372e-108	mregDC	Zilionis et al. 2019
SLC1A2	7.98007e-110	4.23921	0.196	0.013	2.76549e-105
AC092650.1	8.96539e-109	3.55677	0.323	0.034	3.10696e-104
TRAFD1	1.32162e-108	3.48353	0.365	0.043	4.58008e-104	mregDC	Zilionis et al. 2019
ANO9	2.30052e-108	4.30356	0.153	0.008	7.97245e-104
DUSP4	5.42816e-108	4.08432	0.206	0.014	1.88113e-103	mregDC	Zhang et al. 2019
ABCC4	1.02897e-107	2.80381	0.646	0.136	3.5659e-103
CCL17	4.53839e-106	5.8864	0.058	0.001	1.57278e-101	mregDC	Zilionis et al. 2019
FCHSD2	3.74436e-104	2.51395	0.862	0.298	1.29761e-99
ANTXR2	5.68667e-104	2.67729	0.693	0.168	1.97072e-99	mregDC	Zilionis et al. 2019
LYST	1.84957e-103	2.6228	0.725	0.183	6.40967e-99
RUNX3	4.37221e-103	3.34706	0.302	0.031	1.51519e-98
FOXN2	5.57728e-103	2.99977	0.614	0.128	1.93281e-98
OSTF1	7.53945e-103	3.19173	0.429	0.061	2.6128e-98
CYTH1	1.81465e-101	2.41187	0.794	0.23	6.28868e-97	mregDC	Zilionis et al. 2019
VAV2	4.34489e-101	3.16013	0.402	0.054	1.50572e-96
LSP1	4.96494e-101	2.74866	0.534	0.092	1.7206e-96	mregDC	Zilionis et al. 2019
TNFAIP3	4.00893e-100	3.10078	0.407	0.056	1.3893e-95	mregDC	Zilionis et al. 2019
USP12	4.32643e-100	2.89918	0.593	0.122	1.49933e-95	mregDC	Zilionis et al. 2019
EDARADD	4.38229e-100	4.03334	0.185	0.013	1.51868e-95
OGFRL1	2.03411e-99	3.20629	0.386	0.051	7.04919e-95
CD200	2.62006e-99	4.09865	0.18	0.012	9.07981e-95
MGLL	1.24269e-98	2.71973	0.672	0.161	4.30656e-94	mregDC	Zilionis et al. 2019
SLC25A25	1.14805e-97	3.10253	0.402	0.056	3.97857e-93
CCNG2	3.42353e-96	3.42987	0.286	0.03	1.18642e-91	mregDC	Zilionis et al. 2019
IPO9-AS1	2.55637e-95	3.38293	0.307	0.034	8.85909e-91
MIR155HG	3.28356e-95	4.38591	0.19	0.014	1.13792e-90	mregDC	Zilionis et al. 2019
BCL2L14	3.37754e-95	3.62006	0.302	0.033	1.17049e-90
RNF19B	1.52838e-93	3.23226	0.344	0.043	5.2966e-89
ACTR3C	1.92903e-93	4.00152	0.19	0.014	6.68507e-89
ENOX1	1.30278e-92	2.7073	0.63	0.146	4.5148e-88
ADORA2A	2.98112e-92	4.49948	0.106	0.005	1.03311e-87
TSPOAP1-AS1	1.88332e-91	3.44604	0.254	0.025	6.52664e-87
TBC1D10A	2.53819e-91	3.49988	0.249	0.024	8.79608e-87
MBOAT2	1.84458e-90	3.397	0.302	0.035	6.3924e-86
AP002761.2	4.92653e-90	5.1996	0.074	0.002	1.70729e-85
WAKMAR2	4.98979e-90	3.6235	0.265	0.027	1.72921e-85
IFNGR2	2.62876e-88	2.83288	0.529	0.105	9.10997e-84
DLGAP2	1.11052e-87	4.03258	0.28	0.032	3.84849e-83
ZMIZ2	1.90804e-87	3.20508	0.37	0.053	6.61231e-83
CDC20B	1.11724e-86	6.0379	0.037	0.001	3.8718e-82
FAM49A	1.6101e-86	2.79666	0.513	0.101	5.5798e-82	mregDC	Zilionis et al. 2019
BCL2L11	1.0087e-85	3.25418	0.312	0.039	3.49566e-81
EPHB3	1.27113e-85	4.74665	0.095	0.004	4.40511e-81
CRLF2	3.60284e-85	5.69469	0.048	0.001	1.24857e-80
AC093382.1	6.59903e-85	5.72053	0.042	0.001	2.28689e-80
ADORA2A-AS1	5.69526e-84	4.97079	0.085	0.003	1.97369e-79
FRMD4A	6.8395e-84	2.33828	0.667	0.174	2.37023e-79
RUFY3	8.41368e-84	2.33652	0.741	0.238	2.91576e-79
UPB1	8.81092e-84	4.2787	0.116	0.006	3.05342e-79
ST3GAL6	5.41052e-83	3.10377	0.429	0.075	1.87502e-78
SAMD14	6.38001e-83	4.73422	0.085	0.003	2.21099e-78
NMRK1	1.27474e-82	3.34909	0.328	0.044	4.41761e-78	mregDC	Zilionis et al. 2019
SPRED2	4.04406e-82	2.90296	0.481	0.092	1.40147e-77	DC3	Dutertre et al. 2019
NCCRP1	3.33676e-81	7.39225	0.016	0	1.15635e-76
NRXN2	8.2665e-81	4.18951	0.159	0.011	2.86476e-76
SERTAD2	8.64636e-81	2.77058	0.45	0.081	2.9964e-76
AC009133.1	9.79187e-80	3.85132	0.196	0.017	3.39337e-75
TMEM72-AS1	2.0556e-79	3.26863	0.312	0.042	7.12367e-75
CHST7	2.61547e-79	3.98067	0.175	0.014	9.06392e-75
AP003721.2	1.08982e-76	5.76422	0.042	0.001	3.77676e-72
RIMS2	7.84824e-76	4.46923	0.153	0.011	2.71981e-71	mregDC	Zilionis et al. 2019
WIPF1	7.89621e-76	2.32696	0.635	0.17	2.73643e-71
AC090907.2	1.56691e-75	4.625	0.095	0.005	5.43012e-71
PACS1	3.30752e-75	2.22874	0.709	0.224	1.14622e-70
SUCO	1.73005e-74	2.77714	0.455	0.089	5.99549e-70
NFKB2	2.04171e-74	3.57963	0.228	0.024	7.07556e-70
STAT5A	3.8002e-74	3.14066	0.28	0.036	1.31696e-69	mregDC	Zilionis et al. 2019
BAZ1A	3.8295e-74	2.3085	0.603	0.151	1.32711e-69
CLDN16	9.32043e-74	6.02464	0.037	0.001	3.23e-69
TAOK3	6.57152e-72	2.14797	0.757	0.277	2.27736e-67
ABTB2	1.09559e-71	2.76723	0.487	0.106	3.79675e-67
LINC00158	1.20744e-70	4.80729	0.101	0.005	4.18438e-66
LINC01619	2.05667e-70	2.70077	0.439	0.087	7.12738e-66
TMEM150C	3.41051e-70	3.62323	0.222	0.024	1.18191e-65
TANK	3.11588e-69	2.19499	0.698	0.234	1.07981e-64	mregDC	Zilionis et al. 2019
NECTIN2	3.98386e-69	3.0966	0.317	0.048	1.38061e-64	mregDC	Zilionis et al. 2019
CEP135	4.06791e-69	3.20924	0.275	0.037	1.40974e-64
RAB9A	9.19857e-68	3.10968	0.291	0.041	3.18776e-63	mregDC	Zilionis et al. 2019+Zhang et al. 2019
AL355512.1	4.48712e-67	4.46385	0.085	0.004	1.55501e-62
DPYSL2	3.8031e-65	2.5107	0.481	0.11	1.31797e-60
RNF145	3.90536e-65	2.35908	0.524	0.129	1.3534e-60	mregDC	Zilionis et al. 2019
CHD3	5.73044e-65	2.79192	0.339	0.056	1.98589e-60	mregDC	Zilionis et al. 2019
MRTFA	8.63473e-65	1.96214	0.746	0.292	2.99236e-60
MIR34AHG	1.27387e-64	2.89599	0.333	0.055	4.41458e-60
TBL1X	2.11401e-63	2.42771	0.545	0.144	7.32611e-59
TNFRSF9	2.64668e-63	4.58022	0.079	0.004	9.17207e-59	mregDC	Zilionis et al. 2019
NFKB1	1.28358e-62	2.40043	0.598	0.183	4.44826e-58	mregDC	Zilionis et al. 2019
ASXL3	1.72994e-62	4.3423	0.095	0.005	5.99511e-58
TUBB6	2.1368e-62	2.55804	0.423	0.088	7.40507e-58	mregDC	Zilionis et al. 2019
NETO2	2.5623e-62	3.93387	0.148	0.013	8.87966e-58
PLD2	2.89857e-61	3.537	0.18	0.018	1.0045e-56
AC123567.2	1.01644e-60	5.40874	0.037	0.001	3.52247e-56
LINC01170	2.01238e-60	3.76062	0.159	0.015	6.9739e-56
SCN11A	2.60654e-60	4.04574	0.111	0.008	9.03296e-56
PTBP3	7.63015e-60	2.21704	0.545	0.146	2.64423e-55	DC3	Dutertre et al. 2019
MARCKSL1	1.03085e-59	4.56517	0.116	0.008	3.57241e-55	mregDC	Zilionis et al. 2019+Zhang et al. 2019
GABPB1	3.02108e-59	2.78071	0.354	0.066	1.04695e-54
WDR63	5.30275e-59	4.05467	0.127	0.01	1.83767e-54
TRAPPC10	5.38739e-57	2.15081	0.508	0.129	1.867e-52
C6orf62	2.38761e-56	2.16579	0.524	0.14	8.27426e-52	DC2	Dutertre et al. 2019
CD44	3.44494e-55	2.08034	0.64	0.222	1.19384e-50
BTG1	4.81848e-55	2.61208	0.392	0.083	1.66985e-50	mregDC	Zilionis et al. 2019+Zhang et al. 2019
H2AFY2	2.0722e-54	3.26827	0.243	0.036	7.1812e-50
NECTIN1	3.5946e-54	4.27728	0.095	0.006	1.24571e-49
SNX11	1.20477e-53	3.51346	0.148	0.014	4.17512e-49
KDM2B-DT	6.45987e-53	3.86825	0.122	0.01	2.23867e-48
ZBTB10	6.63316e-53	2.96357	0.27	0.044	2.29872e-48	mregDC	Zilionis et al. 2019
PIEZO2	1.06715e-52	3.05211	0.206	0.027	3.6982e-48
CPEB2	1.741e-52	2.62645	0.381	0.084	6.03343e-48
RAB10	2.68075e-52	1.8634	0.767	0.368	9.29015e-48
BIRC2	5.04777e-52	2.52198	0.354	0.073	1.74931e-47	mregDC	Zilionis et al. 2019
TMEM39A	6.84075e-52	2.87568	0.291	0.051	2.37066e-47	DC2	Dutertre et al. 2019
CEP350	1.02953e-51	1.5669	0.804	0.378	3.56783e-47	mregDC	Zilionis et al. 2019
TRADD	1.24186e-51	3.39794	0.148	0.015	4.30367e-47
MOSPD2	1.25593e-51	2.99248	0.233	0.034	4.35242e-47	mregDC	Zilionis et al. 2019
IRF1	1.09096e-50	2.28308	0.407	0.094	3.78072e-46	mregDC	Zilionis et al. 2019
ATAD2B	1.21837e-50	1.84162	0.656	0.241	4.22225e-46
DNAI2	1.47484e-50	5.373	0.037	0.001	5.11105e-46
AC009313.1	2.25926e-50	4.13439	0.09	0.006	7.82947e-46
LRP8	2.62634e-50	3.45166	0.122	0.01	9.10158e-46
MINK1	2.79821e-50	2.56354	0.376	0.084	9.6972e-46
ZNF280B	7.47188e-50	4.2747	0.069	0.004	2.58938e-45
ARHGEF3	9.50669e-50	1.89886	0.577	0.184	3.29454e-45
UGCG	2.12852e-48	2.56291	0.392	0.095	7.3764e-44	DC2	Dutertre et al. 2019
SMOC1	2.33967e-48	3.30276	0.206	0.029	8.10813e-44
MARCKS	5.13095e-48	2.07137	0.444	0.113	1.77813e-43	mregDC	Zilionis et al. 2019+Zhang et al. 2019
GPBP1	7.70675e-47	1.80866	0.661	0.269	2.67077e-42
ATXN7	1.03045e-46	2.10882	0.492	0.142	3.57101e-42
TFCP2	1.16116e-46	1.77048	0.64	0.237	4.02401e-42
IZUMO4	2.14372e-46	4.48911	0.069	0.004	7.42905e-42
SRSF12	3.49385e-46	3.67376	0.111	0.01	1.21079e-41
RABGAP1	7.50636e-44	1.72503	0.63	0.238	2.60133e-39
ATXN7L1	5.52023e-43	1.90648	0.529	0.174	1.91304e-38
NUP98	6.36504e-43	2.0078	0.529	0.181	2.20581e-38
CDCA4	7.75037e-43	3.89905	0.09	0.007	2.68589e-38
RAP1B	9.17991e-43	1.67682	0.651	0.268	3.1813e-38
MED13L	1.56438e-42	1.099	0.873	0.584	5.42134e-38	mregDC	Zilionis et al. 2019
SPG11	2.39695e-42	1.87589	0.587	0.224	8.30663e-38	mregDC	Zilionis et al. 2019
PIAS1	2.46303e-42	1.6254	0.683	0.316	8.53563e-38	mregDC	Zilionis et al. 2019
IFFO2	3.83276e-42	2.89657	0.19	0.028	1.32824e-37
WDR44	7.48706e-42	2.18001	0.418	0.115	2.59464e-37
AC243964.3	1.73817e-41	2.72855	0.249	0.046	6.02362e-37
GTF2E2	1.93787e-41	2.36306	0.317	0.07	6.71568e-37
NR6A1	3.05163e-41	2.18682	0.444	0.132	1.05754e-36
AC008892.1	1.51081e-40	3.36097	0.143	0.017	5.2357e-36
FBXL14	3.38031e-40	3.3811	0.127	0.014	1.17145e-35
ACSM1	7.36593e-40	4.6365	0.053	0.003	2.55266e-35
GRSF1	1.22032e-39	2.30794	0.397	0.11	4.22901e-35	mregDC	Zilionis et al. 2019+Zhang et al. 2019
CDK17	1.63737e-39	1.90473	0.503	0.167	5.67431e-35
TRIP4	1.77802e-39	2.07257	0.354	0.086	6.16172e-35
TMEM131	7.96035e-39	1.51666	0.698	0.345	2.75866e-34	DC2	Dutertre et al. 2019
AC015712.2	4.40852e-38	3.73253	0.09	0.008	1.52777e-33
DPP9	1.12211e-37	2.28748	0.333	0.083	3.88867e-33
CLLU1OS	1.15209e-37	5.37055	0.026	0.001	3.99257e-33
AL157392.2	1.6499e-37	3.89168	0.074	0.005	5.71771e-33
TXN	6.48801e-37	2.61024	0.28	0.062	2.24842e-32	mregDC	Zilionis et al. 2019+Zhang et al. 2019
TBC1D8	8.83821e-37	1.84105	0.587	0.245	3.06288e-32
TDRD7	9.7679e-37	2.32368	0.233	0.044	3.38507e-32
IL6ST	1.20782e-35	1.65982	0.582	0.231	4.18572e-31
DENND4A	1.42129e-35	1.52041	0.646	0.281	4.9255e-31
NIBAN1	2.45183e-35	1.70264	0.566	0.228	8.49681e-31
CPNE4	6.08436e-35	4.11995	0.095	0.009	2.10853e-30
HNF1B	3.97625e-34	6.12921	0.016	0	1.37797e-29
VPS13C	6.05253e-34	1.24435	0.746	0.362	2.0975e-29
KYAT3	6.71545e-34	2.29195	0.243	0.05	2.32724e-29
KDM4C	6.9725e-34	1.53453	0.619	0.27	2.41632e-29
ACVR2A	9.84514e-34	1.92408	0.434	0.142	3.41183e-29
CFLAR	2.38765e-33	1.31204	0.72	0.39	8.27441e-29	mregDC	Zilionis et al. 2019+Zhang et al. 2019
PSMD6-AS2	7.3118e-33	2.55982	0.18	0.03	2.53391e-28
CELA2A	8.87262e-33	6.06508	0.016	0	3.07481e-28
AK8	1.92255e-32	3.58243	0.074	0.006	6.66259e-28
SGO1-AS1	2.31112e-32	2.46322	0.238	0.051	8.0092e-28
RYK	9.79386e-32	1.90579	0.413	0.134	3.39406e-27
MXD1	4.78026e-31	2.39109	0.212	0.042	1.6566e-26
ANKRD11	1.08148e-30	1.13099	0.767	0.41	3.74788e-26
ZC3H7B	1.32503e-30	2.19443	0.307	0.082	4.59188e-26
TSC22D2	1.39196e-30	1.92609	0.418	0.143	4.82385e-26
ZDHHC13	1.54775e-30	2.52494	0.169	0.029	5.36372e-26
CLEC16A	4.92876e-30	1.78357	0.476	0.184	1.70806e-25
AP001021.3	5.69578e-30	3.38752	0.106	0.013	1.97387e-25
NRG2	8.87878e-30	2.29645	0.312	0.089	3.07694e-25
SMURF1	2.45532e-29	1.61299	0.503	0.195	8.50892e-25
MTHFS	2.85241e-29	2.69148	0.19	0.037	9.88504e-25
AL138701.2	3.69282e-29	5.23245	0.032	0.001	1.27975e-24
AC021127.1	3.80523e-29	5.21506	0.021	0.001	1.3187e-24
PHKB	7.6104e-29	1.31734	0.656	0.328	2.63739e-24
GPR153	1.88708e-28	3.57973	0.09	0.01	6.53968e-24
AC073111.4	5.28496e-28	3.53336	0.074	0.007	1.8315e-23
AC010894.3	1.48723e-27	2.54011	0.18	0.035	5.15398e-23
NFKBIA	1.55078e-27	2.17861	0.296	0.084	5.37422e-23	mregDC	Zhang et al. 2019
NAA25	2.72107e-26	1.75079	0.466	0.189	9.42987e-22
FBRSL1	1.09116e-25	2.14531	0.265	0.072	3.78141e-21
ZNF775	1.72692e-25	3.13449	0.085	0.01	5.98463e-21
ERGIC1	3.11582e-25	1.81391	0.376	0.131	1.07979e-20
ZFAND6	3.50993e-25	1.44953	0.513	0.222	1.21637e-20
KDM6A	4.53594e-25	1.27188	0.614	0.303	1.57193e-20
MAP2K4	5.94613e-25	1.6468	0.418	0.159	2.06063e-20
MAFF	1.96412e-24	2.70941	0.122	0.019	6.80665e-20
KRAS	5.23679e-24	2.09979	0.254	0.07	1.81481e-19
NCOR2	4.42367e-23	1.25191	0.556	0.262	1.53302e-18
ARNT2	4.46774e-23	2.83319	0.148	0.029	1.54829e-18
C5orf56	7.18796e-23	1.60575	0.418	0.167	2.49099e-18
DCAKD	1.28783e-22	2.06327	0.259	0.075	4.46299e-18
HMGN3	2.66749e-22	1.66461	0.397	0.154	9.24419e-18
MTMR4	2.75842e-22	2.31136	0.169	0.037	9.55932e-18
NCR1	3.63152e-22	4.13973	0.032	0.002	1.2585e-17
CEP83	4.60649e-22	1.63604	0.344	0.119	1.59638e-17
TNFAIP8L3	4.93346e-22	3.51914	0.069	0.008	1.70969e-17
PPA1	5.89271e-22	2.14736	0.254	0.075	2.04212e-17	mregDC, cDC1, DC2	Zilionis et al. 2019, Villani et al. 2017, Dutertre et al. 2019
DLEU1	6.41016e-22	1.62831	0.376	0.143	2.22144e-17
TNFRSF11B	9.90765e-22	4.51948	0.037	0.002	3.4335e-17	mregDC	Zilionis et al. 2019
JPT2	2.71277e-21	2.52319	0.132	0.025	9.4011e-17
TRPM7	4.01147e-21	1.23031	0.55	0.274	1.39018e-16
ARL17A	2.28052e-20	1.90632	0.249	0.074	7.90315e-16
AC011481.2	3.009e-20	4.37711	0.026	0.001	1.04277e-15
DSG2	3.19407e-20	3.9484	0.037	0.003	1.10691e-15
CAPN12	3.59406e-20	3.25681	0.063	0.007	1.24552e-15
PSEN2	3.9336e-20	3.19336	0.095	0.015	1.36319e-15
ANKLE2	5.57449e-20	1.9038	0.265	0.084	1.93184e-15
DLGAP4	5.80367e-20	1.3091	0.46	0.204	2.01126e-15
HSD11B1-AS1	5.84606e-20	2.82664	0.101	0.016	2.02595e-15
AC015871.1	1.45326e-19	2.81153	0.101	0.017	5.03628e-15
CLSTN1	1.53297e-19	1.76773	0.286	0.096	5.31251e-15
ABCG1	1.76987e-19	1.77297	0.291	0.099	6.13348e-15
PLA2G6	2.00766e-19	2.46323	0.138	0.029	6.95755e-15
LINC00540	4.62374e-19	5.53491	0.016	0.001	1.60236e-14
LRRFIP2	8.68899e-19	1.00251	0.646	0.385	3.01117e-14
CLPTM1	1.38047e-18	2.07339	0.19	0.051	4.78402e-14
AC006305.1	1.70331e-18	3.91799	0.032	0.002	5.90283e-14
SMG1	1.99988e-18	0.939454	0.651	0.362	6.93058e-14
CFLAR-AS1	2.94494e-18	2.01298	0.175	0.044	1.02057e-13
DDX6	3.92519e-18	1.39148	0.397	0.169	1.36027e-13
LRCH3	4.62083e-18	1.2172	0.519	0.265	1.60135e-13
AF001548.2	5.08913e-18	3.2793	0.042	0.004	1.76364e-13
PHIP	5.48721e-18	1.02418	0.593	0.32	1.90159e-13
PPP1R15B	8.44598e-18	2.26545	0.127	0.026	2.92695e-13	mregDC	Zilionis et al. 2019
CHST5	1.01386e-17	5.16238	0.016	0.001	3.51354e-13
AC025048.4	2.5301e-17	3.12296	0.063	0.008	8.76804e-13
PLGRKT	2.87697e-17	1.99651	0.217	0.067	9.97015e-13
DLEU2	3.12249e-17	0.727284	0.778	0.525	1.0821e-12
SPPL2A	4.39604e-17	0.914324	0.619	0.343	1.52345e-12
MALT1	5.40425e-17	1.53575	0.376	0.165	1.87284e-12	DC3	Dutertre et al. 2019
CASP7	6.57255e-17	2.09959	0.159	0.04	2.27772e-12	mregDC	Zilionis et al. 2019
C8orf37-AS1	9.00696e-17	2.1209	0.148	0.036	3.12136e-12
CLLU1	1.49851e-16	4.68176	0.016	0.001	5.19309e-12
AC016831.7	1.73649e-16	1.19733	0.466	0.228	6.01782e-12
PTP4A2	1.83317e-16	1.5817	0.317	0.126	6.35285e-12
MACF1	2.30383e-16	0.807705	0.72	0.498	7.98391e-12
PIK3CA	3.90135e-16	1.42241	0.37	0.163	1.35201e-11
GOLGA8H	5.11633e-16	3.8744	0.032	0.002	1.77306e-11
EGLN2	7.50168e-16	2.49853	0.101	0.019	2.59971e-11
ANXA6	2.3117e-15	1.57396	0.307	0.124	8.01118e-11	mregDC	Zilionis et al. 2019
COA1	3.43884e-15	1.15128	0.481	0.255	1.19173e-10
WHAMM	4.07472e-15	1.73912	0.228	0.077	1.4121e-10
FGF9	5.11451e-15	3.17863	0.058	0.008	1.77243e-10
MAPK8	6.53436e-15	1.10975	0.455	0.227	2.26448e-10	mregDC	Zilionis et al. 2019
LINC00621	9.66164e-15	4.58149	0.026	0.002	3.34824e-10
IGSF23	1.28478e-14	3.38952	0.037	0.004	4.4524e-10
PNRC1	2.44051e-14	1.56585	0.28	0.111	8.45758e-10	mregDC	Zilionis et al. 2019+Zhang et al. 2019
H6PD	2.93481e-14	1.66264	0.291	0.12	1.01706e-09
FNBP4	4.47343e-14	0.999905	0.524	0.291	1.55027e-09
BET1	1.11395e-13	2.16869	0.138	0.037	3.86038e-09
RNF115	1.3394e-13	0.881181	0.593	0.364	4.64169e-09
ZNF532	2.50806e-13	1.08625	0.439	0.224	8.69169e-09
ARMC4	2.61378e-13	3.89821	0.026	0.002	9.05807e-09
CASC4	3.39874e-13	1.38303	0.365	0.174	1.17783e-08
RNF207	1.04354e-12	2.41169	0.079	0.015	3.61638e-08
PPP1R2	1.08966e-12	1.39268	0.28	0.117	3.77621e-08
AC092053.3	1.61313e-12	4.11021	0.021	0.001	5.59029e-08
AP001992.2	1.7823e-12	4.36585	0.016	0.001	6.17655e-08
KCNK5	2.89746e-12	3.31058	0.026	0.002	1.00412e-07
MST1R	3.42284e-12	3.82982	0.032	0.003	1.18619e-07
LIPG	2.63576e-11	3.43067	0.037	0.005	9.13422e-07
ITFG1	3.02634e-11	0.823911	0.608	0.4	1.04878e-06
NEU3	3.04412e-11	1.59243	0.196	0.072	1.05494e-06
SLK	3.97226e-11	1.33411	0.275	0.122	1.37659e-06
CACNA1G	4.5206e-11	4.54973	0.016	0.001	1.56662e-06
AJ009632.2	7.63771e-11	1.80257	0.127	0.038	2.64685e-06
ORAI1	9.21518e-11	2.34435	0.101	0.026	3.19352e-06
KIF26B	1.19164e-10	2.618	0.09	0.022	4.12961e-06
RPS27L	2.10937e-10	1.45017	0.243	0.105	7.31001e-06	mregDC	Zilionis et al. 2019+Zhang et al. 2019
COMMD1	2.77357e-10	0.850269	0.497	0.3	9.61181e-06
DCAF6	3.178e-10	0.795188	0.556	0.373	1.10134e-05
SMIM41	4.13154e-10	2.87822	0.037	0.005	1.43178e-05
AC079089.1	5.01094e-10	2.25681	0.069	0.015	1.73654e-05
LANCL2	9.58991e-10	1.49193	0.175	0.065	3.32338e-05
AC078864.1	3.99961e-09	3.8787	0.016	0.001	0.000138606
ZNF385C	9.86221e-09	2.36801	0.053	0.01	0.000341775
CCSER2	2.51391e-08	0.768574	0.466	0.294	0.000871196
